# Supplementary material for: Tetracycline Resistance Gene Profiles in Red Seabream (Pagrus major) Intestine and Rearing Water After Oxytetracycline Administration
Source: Front Microbiol. 2020 Aug 4;11:1764. doi: 10.3389/fmicb.2020.01764 (PMC7417432; doi:10.3389/fmicb.2020.01764)
Supplement: TABLE S2 — Average and standard deviation of tet gene abundances normalized by quantity of 16S rRNA gene (tet copies/16S copies). n: Number of the samples in each sample group. [file Table_2.xlsx]

## Sheet: Table_S1
	TABLE S2. Average and standard deviation of tet gene abundances normalized by quantity of 16S rRNA gene (tet copies/16S copies). n: Number of the samples in each sample group.
			day 0			day 8				day 43				day 70
			Control		Control	Low-OTC	High-OTC		Control	Low-OTC	High-OTC		Control	Low-OTC	High-OTC
	Rearing water		W-d0		WC-d8	WL-d8	WH-d8		WC-d43	WL-d43	WH-d43		WC-d70	WL-d70	WH-d70
		n	3		3	3	3		3	3	3		3	3	3
	6 tet total	average	2.2 ×10-2		6.5 ×10-2	8.3 ×10-2	2.2 ×10-1		9.6 ×10-4	1.4 ×10-2	3.3 ×10-2		3.9 ×10-3	6.9 ×10-4	3.7 ×10-4
		st. dev.	9.2 ×10-3		1.5 ×10-3	1.8 ×10-2	5.9 ×10-2		5.5 ×10-4	4.3 ×10-3	2.3 ×10-2		1.5 ×10-3	3.5 ×10-4	1.9 ×10-4
	tet(B)	average	2.9 ×10-3		6.8 ×10-3	1.5 ×10-2	3.3 ×10-2		3.5 ×10-4	7.8 ×10-3	1.8 ×10-2		1.9 ×10-3	5.1 ×10-4	2.6 ×10-4
		st. dev.	1.7 ×10-3		7.9 ×10-4	1.7 ×10-3	7.3 ×10-3		1.7 ×10-4	1.7 ×10-3	1.2 ×10-2		8.9 ×10-4	3.7 ×10-4	1.6 ×10-4
	tet(C)	average	6.1 ×10-6		5.3 ×10-5	1.7 ×10-4	2.4 ×10-4		5.3 ×10-5	3.2 ×10-5	1.4 ×10-4		1.7 ×10-4	3.3 ×10-5	1.4 ×10-5
		st. dev.	1.1 ×10-6		1.4 ×10-5	1.3 ×10-4	1.5 ×10-4		5.1 ×10-5	3.2 ×10-5	1.7 ×10-4		1.4 ×10-4	4.3 ×10-5	8.9 ×10-7
	tet(E)	average	2.4 ×10-5		2.6 ×10-4	1.7 ×10-4	1.2 ×10-4		4.9 ×10-5	2.7 ×10-6	7.8 ×10-5		1.2 ×10-5	4.9 ×10-6	2.5 ×10-6
		st. dev.	2.1 ×10-5		1.1 ×10-6	1.5 ×10-4	2.1 ×10-4		4.5 ×10-5	4.7 ×10-6	1.3 ×10-4		1.1 ×10-5	8.5 ×10-6	4.3 ×10-6
	tet(M)	average	1.6 ×10-2		4.4 ×10-2	6.0 ×10-2	1.7 ×10-1		3.0 ×10-4	5.9 ×10-3	1.5 ×10-2		1.5 ×10-3	1.2 ×10-4	7.1 ×10-5
		st. dev.	8.0 ×10-3		3.2 ×10-3	1.1 ×10-2	4.6 ×10-2		1.3 ×10-4	3.2 ×10-3	1.1 ×10-2		2.6 ×10-4	2.6 ×10-5	2.9 ×10-5
	tet(S)	average	7.9 ×10-6		7.1 ×10-5	4.6 ×10-5	1.3 ×10-4		2.0 ×10-4	2.8 ×10-4	2.1 ×10-4		2.7 ×10-4	0	1.5 ×10-5
		st. dev.	1.3 ×10-5		2.1 ×10-5	7.9 ×10-5	4.9 ×10-5		2.0 ×10-4	2.6 ×10-4	2.5 ×10-4		2.3 ×10-4	0	7.7 ×10-6
	tet(W)	average	3.5 ×10-3		1.4 ×10-2	7.6 ×10-3	1.4 ×10-2		1.7 ×10-5	6.5 ×10-6	3.4 ×10-5		7.8 ×10-6	1.3 ×10-5	7.5 ×10-6
		st. dev.	1.1 ×10-3		4.0 ×10-3	6.8 ×10-3	7.0 ×10-3		1.8 ×10-5	7.3 ×10-6	3.4 ×10-5		6.2 ×10-6	1.9 ×10-5	9.3 ×10-6
	Fish intestine		G-d0		GC-d8	GL-d8	GH-d8		GC-d43	GL-d43	GH-d43		GC-d70	GL-d70	GH-d70
		n	7		4	5	6		4	5	6		6	6	6
	6 tet total	average	6.0 ×10-1		7.1 ×10-1	5.2 ×10-1	5.6 ×10-1		7.3 ×10-1	2.3 ×10-1	4.2 ×10-1		4.1 ×10-1	2.1 ×10-1	2.7 ×10-1
		st. dev.	4.4 ×10-1		9.9 ×10-1	2.9 ×10-1	5.9 ×10-1		4.2 ×10-1	1.9 ×10-1	4.3 ×10-1		3.6 ×10-1	2.0 ×10-1	1.6 ×10-1
	tet(B)	average	3.7 ×10-3		1.3 ×10-3	2.1 ×10-2	0		3.7 ×10-1	9.4 ×10-3	1.4 ×10-2		1.1 ×10-1	9.3 ×10-2	6.3 ×10-2
		st. dev.	9.8 ×10-3		2.7 ×10-3	2.9 ×10-2	0		2.5 ×10-1	8.1 ×10-3	1.5 ×10-2		2.3 ×10-1	1.4 ×10-1	1.3 ×10-1
	tet(C)	average	1.9 ×10-1		2.8 ×10-1	1.7 ×10-1	1.9 ×10-1		7.6 ×10-2	0	2.0 ×10-2		4.0 ×10-2	2.7 ×10-3	2.2 ×10-2
		st. dev.	1.9 ×10-1		3.8 ×10-1	1.4 ×10-1	2.8 ×10-1		9.2 ×10-2	0	4.9 ×10-2		5.9 ×10-2	4.6 ×10-3	4.1 ×10-2
	tet(E)	average	8.9 ×10-2		1.4 ×10-1	3.4 ×10-2	2.8 ×10-2		3.0 ×10-3	1.5 ×10-4	1.0 ×10-3		2.1 ×10-2	1.1 ×10-2	1.3 ×10-2
		st. dev.	8.9 ×10-2		1.6 ×10-1	3.9 ×10-2	5.1 ×10-2		6.1 ×10-3	3.4 ×10-4	2.1 ×10-3		5.2 ×10-2	2.6 ×10-2	2.8 ×10-2
	tet(M)	average	1.8 ×10-1		2.4 ×10-2	1.5 ×10-1	9.1 ×10-2		1.7 ×10-1	8.4 ×10-2	9.9 ×10-2		7.6 ×10-2	2.8 ×10-2	3.8 ×10-2
		st. dev.	2.5 ×10-1		3.1 ×10-2	2.1 ×10-1	9.8 ×10-2		1.7 ×10-1	1.3 ×10-1	1.8 ×10-1		6.7 ×10-2	3.7 ×10-2	5.1 ×10-2
	tet(S)	average	5.9 ×10-2		7.2 ×10-2	1.2 ×10-2	7.7 ×10-2		8.9 ×10-2	1.4 ×10-1	2.6 ×10-1		1.1 ×10-1	6.5 ×10-2	1.3 ×10-1
		st. dev.	1.3 ×10-1		1.0 ×10-1	1.4 ×10-2	9.8 ×10-2		1.0 ×10-1	8.3 ×10-2	2.2 ×10-1		1.1 ×10-1	5.5 ×10-2	1.1 ×10-1
	tet(W)	average	7.1 ×10-2		1.9 ×10-1	1.4 ×10-1	1.7 ×10-1		2.7 ×10-2	2.9 ×10-4	2.0 ×10-2		5.1 ×10-2	1.5 ×10-2	0
		st. dev.	6.2 ×10-2		3.8 ×10-1	1.1 ×10-1	3.3 ×10-1		5.0 ×10-2	6.4 ×10-4	3.4 ×10-2		6.3 ×10-2	2.1 ×10-2	0
